# Supplementary material for: The COMBO window: A chronic cranial implant for multiscale circuit interrogation in mice
Source: PLoS Biol. 2024 Jun 3;22(6):e3002664. doi: 10.1371/journal.pbio.3002664 (PMC11185485; doi:10.1371/journal.pbio.3002664)
Supplement: S11 Code — (ZIP) [file pbio.3002664.s054.zip]

Archive with 2 entries (2 files):
- S11_Codes/colorbarpwn.m
- S11_Codes/plot_areaerrorbar.m
