# Supplementary material for: The COMBO window: A chronic cranial implant for multiscale circuit interrogation in mice
Source: PLoS Biol. 2024 Jun 3;22(6):e3002664. doi: 10.1371/journal.pbio.3002664 (PMC11185485; doi:10.1371/journal.pbio.3002664)
Supplement: S11 Code — (ZIP) [file pbio.3002664.s054.zip › S11_Codes/colorbarpwn.m]

function varargout = colorbarpwn(varargin)
%COLORBARPWN creates positive-white-negative colormap and colorbar.
% White is asigned to zero, if while location is not specified.
% Customized colormap/colorbar options are available for:
%   - automatic/manual positive, white, and negative color.
%   - predefined colors for different combinations of colormap spectrum.
%   - automatic/manual positive, negative, or positive-negative colormap.
%   - automatic/manual white position (at zero or specified).
%   - reversed default positive and negative colors.
%   - reversed colorbar direction by switching the order of input limits.
%   - number of colormap levels.
%   - LaTeX colorbar label.
%   - log scale colormap with adjustable loginess.
%   - extended white region to display small values in a uniform color.
%   - returning colorbar handle and/or colormap array.
% -------------------------------------------------------------------------
%
% Syntax:
%
% colorbarpwn(caxis1, caxis2)
% colorbarpwn(caxis1, caxis2, 'options')
% colorbarpwn(target, __)
% h = colorbarpwn(__)
% [h, cmap] = colorbarpwn(__)
% cmap = colorbarpwn(__, 'off')
% -------------------------------------------------------------------------
%
% Description:
%
% colorbarpwn(caxis1, caxis2): creates automatic colormap and colorbar
%                              based on caxis([cmin, cmax]), where
%                              cmin = min([caxis1, caxis2]) and
%                              cmax = max([caxis1, caxis2]). The colormap
%                              has a default style in which zero is in
%                              white, positive is in red, and negative is
%                              in blue. When caxis1 < caxis2, the colorbar
%                              is displayed in 'normal' direction; when
%                              caxis1 > caxis2, the colorbar is displayed
%                              in 'reversed' direction (see e.g.[3]).
%
% 'options':
% (one input/output option can be used independently or with other options)
%
% colorbarpwn(__, 'rev'): creates reversed default colormap, where positive
%                         is in blue and negative is in red. 'rev' will be
%                         overwritten if 'colorP' or 'colorN' is manually
%                         specified. See e.g.[6]
%
% colorbarpwn(__, 'dft', 'colors'): change defaul colors in the order of
%                                   positive, zero, negative with
%                                   predefined colors. 'colors' is an 1 X 3
%                                   char variable which is a combination of
%                                   any 3 characters from 'r' (red), 'b'
%                                   (blue), 'g' (green), 'p' (purple), 'y'
%                                   (yellow), 'w' (white), and 'k' (black).
%                                   E.g., 'rgb', 'ywg', 'bwp', etc. 'dft'
%                                   will be overwritten if 'colorP',
%                                   'colorN', or 'colorW' is manually
%                                   specified. See e.g.[5].
%
% colorbarpwn(__, 'colorP', [R G B]): customizes positive color with RGB.
%                                     See e.g.[1].
%
% colorbarpwn(__, 'colorN', [R G B]): customizes negative color with RGB.
%                                     See e.g.[5].
%
% colorbarpwn(__, 'colorW', [R G B]): customizes white/zero color with RGB.
%                                     See e.g.[5].
%
% colorbarpwn(__, 'full'): enforces full positive-negative color map with
%                          white is at the middle of [cmin, cmax].
%                          See e.g.[5].
%
% colorbarpwn(__, 'full', Wvalue): enforces full positive-negative colormap
%                                  and specifies white position by Wvalue.
%                                  See e.g.[4].
%
% colorbarpwn(__, 'level', Nlevel): customizes the number of colormap
%                                   levels (see e.g.[1, 5]). An odd integer
%                                   is preferred. The default Nlevel is 127
%                                   if 'level' option is not used.
%
% colorbarpwn(__, 'label', 'LaTeXString'): creates a LaTeX colorbar label.
%                                          See e.g.[3].
%
% colorbarpwn(__, 'log'): creates log scale colormap for coarser
%                         increment near white (smaller white region) with
%                         defualt loginess = 1. (citation [1]).
%
% colorbarpwn(__, 'log', loginess): creates log scale colormap and
%                                   specifies the loginess value to make
%                                   smaller white region (loginess > 0, see
%                                   e.g.[3]) or larger white region
%                                   (loginess < 0, see e.g.[6]).
%
% colorbarpwn(__, 'wrs', WhiteRegionSize): define the white color region
%                                          size as a ratio to the total
%                                          size of the colorbar/map, so
%                                          small values are displayed in a
%                                          uniform color. See e.g.[7].
%                                          0 < WhiteRegionSize < 1.
%
% colorbarpwn(__, 'off'): set the colormap without creating a colorbar.
%
% colorbarpwn(target, __): sets the colormap for the figure, axes, or chart
%                          specified by target, instead of for the current
%                          figure and adds a colorbar to the axes or chart
%                          specified by target. Specify the target axes or
%                          chart as the first argument in any of the
%                          previous syntaxes. Similar to the combined use
%                          of colormap(target, map) and colorbar(target).
%                          See e.g.[3, 4].
%
% h = colorbarpwn(__): h returns a colorbar handle. See e.g.[4].
%
% [h, cmap] = colorbarpwn(__): h returns a colorbar handle and cmap returns
%                              the colormap array. See e.g.[5].
%
% cmap = colorbarpwn(__): cmap returns the colormap array only. See e.g.[6].
% -------------------------------------------------------------------------
%
% Examples:
%
% [1] colorbarpwn(-1, 2, 'level', 21, 'colorP', [0.6 0.4 0.3]):
%       creates a colormap and a colorbar from -1 to 2 where 0 is in white
%       color with 21 levels on one side and with customized positive color
%       [0.6 0.4 0.3].
%
% [2] colorbarpwn(-1, 2, 'dft', 'ywg'):
%       creates a colormap and a colorbar from -1 to 2 where the default
%       positive color is changed to predefined yellow 'y', the default
%       zero color remains white 'w', and the default negative color is
%       changed to predefined green 'g'.
%
% [3] colorbarpwn(ax1, 2, 1, 'log', 1.2, 'label', '$\alpha$'):
%       on axis ax1, creates a colormap and a colorbar from 1 to 2 with
%       only positive color where the white color region is shortened by a
%       loginess of 1.2; the colorbar is displayed in reversed direction
%       as 2 > 1; the colorbar label desplays $\alpha$ with LaTeX
%       interpreter.
%
% [4] h = colorbarpwn(ax2, 1, 3, 'full', 1.5):
%       on axis ax2, creates a colormap and a colorbar from 1 to 3 with
%       full default positive-negative color spectrum where white color is
%       aligned with the specified Wvalue 1.5 following the 'full' option;
%       h returns the colorbar handle.
%
% [5] [h, cmap] = colorbarpwn(-4, -2, 'full', 'colorW', [0.8 0.8 0.8], ...
%                             'colorN', [0.2 0.4 0.3], 'level', 31):
%       creates a colormap and a colorbar from -4 to -2 with full
%       positive-negative color spectrum with 31 levels on each side where
%       white color is customized with [0.8 0.8 0.8] and the negative end
%       of the spectrum is in customized color [0.2 0.4 0.3]; the white
%       color is aligned with the mean of caxis1 and caxis2 -3 on the
%       colorbar as no Wvalue is specifice after 'full' option; h returns
%       the colorbar handle and cmap returns the 31 X 3 colormap array
%       generated.
%
% [6] cmap = colorbarpwn(-2, 2, 'log', -1, 'rev', 'off'):
%       returns a 127 X 3 colormap array to cmap whlie disables displaying
%       the colorbar; the colormap is with a reversed defualt color
%       spectrum and the white color region is enlarged by a loginess of -1.
%
% [7] colorbarpwn(-1, 2, 'wrs', 0.4):
%       creates a colormap and a colorbar from -1 to 2 with the default
%       positive-negative color spectrum where the values between -0.4 and
%       0.8 are displayed in White; the red and blue linear color gradients
%       tarts at 0.8 and -0.4 respectively, with a white regein in the
%       middle.
% =========================================================================
%
% version 1.6.1
%   - Fixed a bug in v1.6.0 where the white color is not at zero when using
%     default cmin and cmax settings.
% Xiaowei He
% 09/01/2022
% -------------------------------------------------------------------------
% version 1.6.0
%   - Added an option 'wrs' for extending the White color region so small
%     values are displayed in the White color and the color gradient does
%     not start until a threshold. See description of
%     colormap(__, 'wrs', WhiteRegionSize).
%   - Adjusted the default red and blue color.
%   - Fixed a bug where an even number level cannot be generated, although
%     an odd Nlevel value is preferred for acurate Zero value positioning.
%   - 'off' potion can now be used without an output argument.
% Xiaowei He
% 08/25/2022
% -------------------------------------------------------------------------
% version 1.5.0
%   - Added several predefined low-saturation colors and an input argument
%     'dft' which allows for changing the default red-white-blue colormap
%     with combinations of these predefined colors. See description of
%     colormap(__, 'dft', 'colors') for details.
%   - Fixed a bug that causes errors when the colorbar label string is the
%     same as one of the input arguments.
% Xiaowei He
% 05/28/2022
% -------------------------------------------------------------------------
% version 1.4.0
%   - Added support for reversed colorbar direction by switching cmin and
%     cmax order, so the input limits became colorbarpwn(caxis1, caxis2).
%     E.g., colorbarpwn(2, -1) displays a -1 to 2 colorbar in reversed
%     direction, which is equivalent to cb.Direction = 'rev'.
%   - Removal of the caxix1 < caxis2 rule accordingly.
%   - Fixed a bug that causes an error when using 0 or 1 as the first caxis
%     limit, i.e., colorbarpwn(0, caxis2) or colorbarpwn(1, caixs2).
%   - Updates in headline description and examples.
% Xiaowei He
% 05/23/2022
% -------------------------------------------------------------------------
% version 1.3.0
%   - Added support for setting colormap and displaying colorbar on
%     specific target, e.g., colorbarpwn(ax, cmin, cmax).
%   - Updates and corrections in headline description and examples.
% Xiaowei He
% 05/07/2022
% -------------------------------------------------------------------------
% version 1.2.0
%   - Changed the function name from >>colorbarPWN to >>colorbarpwn for
%     friendlier user experience.
%   - Added an option 'off' which disables creatting the colorbar and only
%     returns the colormap array.
%   - Updates in headline description including a few examples.
% Xiaowei He
% 04/27/2022
% -------------------------------------------------------------------------
% version 1.1.1
%   - Minor code improvement.
%   - Updates in headline descriptions.
% Xiaowei He
% 04/21/2022
% -------------------------------------------------------------------------
% version 1.1.0
%   - Added an output argument for the colormap array.
%   - Added an input argument 'rev' for reversed default Positive and
%     Negative colors, where Positive is in blue and Negative is in red.
%   - Improved some logical structures.
%   - Updated some descriptions in the headlines.
% Xiaowei He
% 04/15/2022
% -------------------------------------------------------------------------
% version 1.0.1
%   - Fixed a bug when output coloarbar handle.
% Xiaowei He
% 04/07/2022
% -------------------------------------------------------------------------
% version 1.0.0
% Xiaowei He
% 03/30/2022
% =========================================================================
%
% citation [1]
% Connor Ott (2017). Non-linearly Spaced Vector Generator
% https://www.mathworks.com/matlabcentral/fileexchange/64831-non-linearly-spaced-vector-generator,
% MATLAB Central File Exchange.
% function nonLinVec = nonLinspace(mn, mx, num)
%     loginess = 1.5; % Increasing loginess will decreasing the spacing towards
%                     % the end of the vector and increase it towards the beginning.
%     nonLinVec = (mx - mn)/loginess*log10((linspace(0, 10^(loginess) - 1, num)+ 1)) + mn;
% end
% =========================================================================
    nargoutchk(0, 2)
    narginchk(2, 19)
    % check input arguments
    % determine axis handle
    if ishandle(varargin{1}) && ~isnumeric(varargin{1})
        iax = 1;
        axmsg = 'ax, ';
        ax = varargin{1};
    else
        iax = 0;
        axmsg = '';
        ax = gca;
    end
    if nargin < 2+iax
        error(['colorbarpwm(' axmsg 'caxis1, caxis2): not enough input arguments, must specify caxis1 and caxis2.'])
    end

    % assign variables
    caxis1 = varargin{1+iax};
    caxis2 = varargin{2+iax};
    if ~isscalar(caxis1) || ~isscalar(caxis2)
        error(['colorbarpwn(' axmsg 'caxis1, caxis2): caxis1 and caxis2 must be scalars.'])
    end
    if length(varargin) > 2+iax
        options = varargin(3+iax:end);
    else
        options = {};
    end

    % colorbar label
    labelflag = ~isempty(find(strcmp(options, 'label'), 1));
    if labelflag
        if length(options) > find(strcmp(options, 'label'), 1)
            labelpar = options{find(strcmp(options, 'label'), 1)+1};
            if ischar(labelpar)
                labelstr = labelpar;
                ilabel = find(strcmp(options, 'label'), 1);
                options(ilabel+1) = [];
                options(ilabel) = [];
            else
                error(['colorbarpwn(' axmsg 'caxis1, caxis2, ''label'', ''LaTeXString''): LaTeXString must be a char variable.'])
            end
        else
            error(['colorbarpwn(' axmsg 'caxis1, caxis2, ''label'', ''LaTeXString''): LaTeXString must be specified.'])
        end
    end

    % default color switch
    dftflag = ~isempty(find(strcmp(options, 'dft'), 1));
    if dftflag
        if length(options) > find(strcmp(options, 'dft'), 1)
            dftpar = options{find(strcmp(options, 'dft'), 1)+1};
            if ischar(dftpar) && length(dftpar) == 3
                precolor = dftpar;
                idft = find(strcmp(options, 'dft'), 1);
                options(idft+1) = [];
                options(idft) = [];
            else
                error(['colorbarpwn(' axmsg 'caxis1, caxis2, ''dft'', ''colors''): colors must be an 1 X 3 char variable as a combiation of ''r'', ''g'', ''b'',''p'', ''y'',''w'', ''k''.'])
            end
        else
            error(['colorbarpwn(' axmsg 'caxis1, caxis2, ''dft'', ''colors''): colors must be specified.'])
        end
    end

    % check input arguments
    if length(options) >= 1
        if isempty(find(strcmp(options{1}, {'level', 'colorP', 'colorN', 'colorW', 'log', 'full', 'rev', 'wrs', 'off'}), 1))
            error(['colorbar(' axmsg 'caxis1, caxis2, ' num2str(options{1}) '): invalid input argument ' num2str(options{1}) '.'])
        else
            for i = 2 : length(options)
                if isnumeric(options{i}) && isnumeric(options{i-1})
                    error(['colorbar(' axmsg 'caxis1, caxis2, ' num2str(options{i}) '): invalid input argument ' num2str(options{i}) '.'])
                 elseif ischar(options{i}) ...
                        && isempty(find(strcmp(options{i}, {'level', 'colorP', 'colorN', 'colorW', 'log', 'full', 'rev', 'wrs', 'off'}), 1))
                    error(['colorbar(' axmsg 'caxis1, caxis2, ''' options{i} '''): invalid input argument ''' options{i} '''.'])
                end
            end
        end
    end

    % determine colorbar direction
    if caxis1 < caxis2
        cmin = caxis1;
        cmax = caxis2;
        dirflag = false;
    elseif caxis1 > caxis2
        cmin = caxis2;
        cmax = caxis1;
        dirflag = true;
    else
        error(['colorbarpwn(' axmsg 'caxis1, caxis2): caxis1 must not equal to caxis2.'])
    end

    % full spectrum switch
    fullflag = ~isempty(find(strcmp(options, 'full'), 1));
    % W value specification switch
    if fullflag
        if length(options) > find(strcmp(options, 'full'), 1)
            fullpar = options{find(strcmp(options, 'full'), 1)+1};
            if isscalar(fullpar)
                if fullpar > cmin && fullpar < cmax
                    Wvalue = fullpar;
                else
                    error(['colorbarpwn(' axmsg 'caxis1, caxis2, ''full'', Wvalue): Wvalue must be within cmin < Wvalue < cmax.'])
                end
            elseif ~iscalar(fullpar) && ~ischar(fullpar)
                error(['colorbarpwn(' axmsg 'caxis1, caxis2, ''full'', Wvalue): Wvalue must be a scalar when specified.'])
            else
                Wvalue = (cmin + cmax)/2;
            end
        else
            Wvalue = (cmin + cmax)/2;
        end
    else
        Wvalue = 0;
    end

    % determine colormap range
    if cmin >= 0 && ~fullflag
        mapflag = 1;
    elseif cmax <= 0 && ~fullflag
        mapflag = -1;
    else
        mapflag = 0;
    end

    % colormap levels
    levelflag = ~isempty(find(strcmp(options, 'level'), 1));
    if levelflag
        if length(options) > find(strcmp(options, 'level'), 1)
            levelpar = options{find(strcmp(options, 'level'), 1)+1};
            if isscalar(levelpar) && isreal(levelpar) && levelpar > 0
                Nlevel = levelpar;
            else
                error(['colorbarpwn(' axmsg 'caxis1, caxis2, ''level'', Nlevel): Nlevel must be a real positive number.'])
            end
        else
            error(['colorbarpwn(' axmsg 'caxis1, caxis2, ''level'', Nlevel): Nlevel must be specified.'])
        end
    else
        Nlevel = 127;
    end

    % predefined colors
    red = [0.7, 0.15, 0.0];
    green = [0.32, 0.54, 0.42];
    blue = [0.0, 0.47, 0.72];
    purple = [0.43, 0.29, 0.47];
    yellow = [0.59, 0.42, 0.23];
    white = [1, 1, 1];
    black = [0.15, 0.15, 0.15];
    dftpwn = [red; white; blue]; % default red/positive white/zero blue/negative
    % change default colors with predefined colors
    if dftflag
        for i = 1 : 3
            switch precolor(i)
                case 'r'
                    dftpwn(i, :) = red;
                case 'g'
                    dftpwn(i, :) = green;
                case 'b'
                    dftpwn(i, :) = blue;
                case 'p'
                    dftpwn(i, :) = purple;
                case 'y'
                    dftpwn(i, :) = yellow;
                case 'w'
                    dftpwn(i, :) = white;
                case 'k'
                    dftpwn(i, :) = black;
                otherwise
                    error(['colorbarpwn(' axmsg 'caxis1, caxis2, ''dft'', ''colors''): colors must be an 1 X 3 char variable as a combiation of ''r'', ''g'', ''b'',''p'', ''y'',''w'', ''k''.'])
            end
        end
    end

    % reversed default positive and negative color switch
    revflag = ~isempty(find(strcmp(options, 'rev'), 1));
    if revflag
        if length(options) > find(strcmp(options, 'rev'), 1) ...
           && isnumeric(options{find(strcmp(options, 'rev'), 1)+1})
            error(['colorbarpwn(' axmsg 'caxis1, caxis2, ' num2str(options{find(strcmp(options, 'rev'), 1)+1}) ...
                   '): invalid input argument ' num2str(options{find(strcmp(options, 'rev'), 1)+1}) '.'])
        end
        dftP = dftpwn(3, :); % default blue
        dftW = dftpwn(2, :);
        dftN = dftpwn(1, :); % default red
    else
        dftP = dftpwn(1, :); % default red
        dftW = dftpwn(2, :);
        dftN = dftpwn(3, :); % default blue
    end

    % manual color switches
    % colorP
    Pflag = ~isempty(find(strcmp(options, 'colorP'), 1));
    if Pflag
        if length(options) > find(strcmp(options, 'colorP'), 1)
            Ppar = options{find(strcmp(options, 'colorP'), 1)+1};
            if ~ischar(Ppar) && isrow(Ppar) && length(Ppar) == 3
                colorP = Ppar;
            else
                error(['colorbarpwn(' axmsg 'caxis1, caxis2, ''colorP'', [R G B]): colorP input must be an 1x3 row array.'])
            end
        else
            error(['colorbarpwn(' axmsg 'caxis1, caxis2, ''colorP'', [R G B]): colorP must be specified.'])
        end
        if revflag
            warning(['colorbarpwn(' axmsg 'caxis1, caxis2, ''colorP'', [R G B], ''rev''): ''rev'' is overwritten as ''colorP'' is specified.'])
        end
        if dftflag
            warning(['colorbarpwn(' axmsg 'caxis1, caxis2, ''colorP'', [R G B], ''dft'', ''' precolor '''): ''' precolor ''' is overwritten as ''colorP'' is specified.'])
        end
    else
        colorP = dftP; % default positive color
    end
    % colorN
    Nflag = ~isempty(find(strcmp(options, 'colorN'), 1));
    if Nflag
        if length(options) > find(strcmp(options, 'colorN'), 1)
            Npar = options{find(strcmp(options, 'colorN'), 1)+1};
            if ~ischar(Npar) && isrow(Npar) && length(Npar) == 3
                colorN = Npar;
            else
                error(['colorbarpwn(' axmsg 'caxis1, caxis2, ''colorN'', [R G B]): colorN input must be an 1x3 row array.'])
            end
        else
            error(['colorbarpwn(' axmsg 'caxis1, caxis2, ''colorN'', [R G B]): colorN must be specified.'])
        end
        if revflag
            warning(['colorbarpwn(' axmsg 'caxis1, caxis2, ''colorN'', [R G B], ''rev''): ''rev'' is overwritten as ''colorN'' is specified.'])
        end
        if dftflag
            warning(['colorbarpwn(' axmsg 'caxis1, caxis2, ''colorN'', [R G B], ''dft'', ''' precolor '''): ''' precolor ''' is overwritten as ''colorN'' is specified.'])
        end
    else
        colorN = dftN; % default negative color
    end
    % colorW
    Wflag = ~isempty(find(strcmp(options, 'colorW'), 1));
    if Wflag
        if length(options) > find(strcmp(options, 'colorW'), 1)
            Wpar = options{find(strcmp(options, 'colorW'), 1)+1};
            if ~ischar(Wpar) && isrow(Wpar) && length(Wpar) == 3
                colorW = Wpar;
            else
                error(['colorbarpwn(' axmsg 'caxis1, caxis2, ''colorW'', [R G B]): colorW input must be an 1x3 row array.'])
            end
        else
            error(['colorbarpwn(' axmsg 'caxis1, caxis2, ''colorW'', [R G B]): colorW must be specified.'])
        end
        if dftflag
            warning(['colorbarpwn(' axmsg 'caxis1, caxis2, ''colorW'', [R G B], ''dft'', ''' precolor '''): ''' precolor ''' is overwritten as ''colorW'' is specified.'])
        end
    else
        colorW = dftW; % default white
    end
   
    % log scale colormap switch
    logflag = ~isempty(find(strcmp(options, 'log'), 1));
    % loginess value specification switch
    if logflag
        if length(options) > find(strcmp(options, 'log'), 1)
            logpar = options{find(strcmp(options, 'log'), 1)+1};
            if isscalar(logpar)
                if logpar ~= 0
                    loginess = logpar;
                else
                    error(['colorbarpwn(' axmsg 'caxis1, caxis2, ''log'', loginess): loginess must not be zero.'])
                end
            elseif ~isscalar(logpar) && ~ischar(logpar)
                error(['colorbarpwn(' axmsg 'caxis1, caxis2, ''log'', loginess): loginess must a scalar when specified.'])
            else
                loginess = 1;
            end
        else
            loginess = 1;
        end
        nonLinspace = @(mn, mx, num) round((mx - mn)/loginess*log10((linspace(0, 10^(loginess) - 1, num)+ 1)) + mn, 4); % citation [1]
    end

    % white region size
    wrsflag = ~isempty(find(strcmp(options, 'wrs'), 1));
    if wrsflag
        if length(options) > find(strcmp(options, 'wrs'), 1)
            wrspar = options{find(strcmp(options, 'wrs'), 1)+1};
            if ~ischar(wrspar) && isscalar(wrspar) && isreal(wrspar) && wrspar > 0 && wrspar < 1
                WhiteRegionSize = wrspar;
            else
                error(['colorbarpwn(' axmsg 'caxis1, caxis2, ''wrs'', WhiteRegionSize): WhiteRegionSize must be a real number between 0 and 1.'])
            end
        else
            error(['colorbarpwn(' axmsg 'caxis1, caxis2, ''wrs'', WhiteRegionSize): WhiteRegionSize must be specified.'])
        end
    else
        WhiteRegionSize = 1/Nlevel;
    end

    % generate colormap
    Nwhite = round(WhiteRegionSize*Nlevel);
    if Nwhite < 1
        Nwhite = 1;
    end

    Nlevel = Nlevel-Nwhite+1;
    if logflag
        switch mapflag
            case 1
                mapP = [nonLinspace(colorW(1), colorP(1), Nlevel)', nonLinspace(colorW(2), colorP(2), Nlevel)', nonLinspace(colorW(3), colorP(3), Nlevel)'];
                cmap = [repmat(colorW, Nwhite-1, 1); mapP];
            case -1
                mapN = [nonLinspace(colorW(1), colorN(1), Nlevel)', nonLinspace(colorW(2), colorN(2), Nlevel)', nonLinspace(colorW(3), colorN(3), Nlevel)'];
                cmap = flip([repmat(colorW, Nwhite-1, 1); mapN]);
            case 0
                if abs(cmax-Wvalue) >= abs(cmin-Wvalue)
                    cratio = abs((cmin-Wvalue)/(cmax-Wvalue));
                    Nfactored = ceil(floor(cratio*Nlevel/(1+cratio)));
                    Nlevel = Nlevel - Nfactored;
                    mapP = [nonLinspace(colorW(1), colorP(1), Nlevel)', nonLinspace(colorW(2), colorP(2), Nlevel)', nonLinspace(colorW(3), colorP(3), Nlevel)'];
                    mapN = [nonLinspace(colorW(1), colorN(1), Nfactored+1)', nonLinspace(colorW(2), colorN(2), Nfactored+1)', nonLinspace(colorW(3), colorN(3), Nfactored+1)'];
                else
                    cratio = abs((cmax-Wvalue)/(cmin-Wvalue));
                    Nfactored = ceil(floor(cratio*Nlevel/(1+cratio)));
                    Nlevel = Nlevel - Nfactored;
                    mapP = [nonLinspace(colorW(1), colorP(1), Nfactored+1)', nonLinspace(colorW(2), colorP(2), Nfactored+1)', nonLinspace(colorW(3), colorP(3), Nfactored+1)'];
                    mapN = [nonLinspace(colorW(1), colorN(1), Nlevel)', nonLinspace(colorW(2), colorN(2), Nlevel)', nonLinspace(colorW(3), colorN(3), Nlevel)'];
                end
                mapPN = [flip(mapN(2:end, :)); repmat(colorW, Nwhite, 1); mapP(2:end, :)];
                cmap = mapPN;
        end
    else
        switch mapflag
            case 1
                mapP = [linspace(colorW(1), colorP(1), Nlevel)', linspace(colorW(2), colorP(2), Nlevel)', linspace(colorW(3), colorP(3), Nlevel)'];
                cmap = [repmat(colorW, Nwhite-1, 1); mapP];
            case -1
                mapN = [linspace(colorW(1), colorN(1), Nlevel)', linspace(colorW(2), colorN(2), Nlevel)', linspace(colorW(3), colorN(3), Nlevel)'];
                cmap = flip([repmat(colorW, Nwhite-1, 1); mapN]);
            case 0
                if abs(cmax-Wvalue) >= abs(cmin-Wvalue)
                    cratio = abs((cmin-Wvalue)/(cmax-Wvalue));
                    Nfactored = ceil(floor(cratio*Nlevel/(1+cratio)));
                    Nlevel = Nlevel - Nfactored;
                    mapP = [linspace(colorW(1), colorP(1), Nlevel)', linspace(colorW(2), colorP(2), Nlevel)', linspace(colorW(3), colorP(3), Nlevel)'];
                    mapN = [linspace(colorW(1), colorN(1), Nfactored+1)', linspace(colorW(2), colorN(2), Nfactored+1)', linspace(colorW(3), colorN(3), Nfactored+1)'];
                else
                    cratio = abs((cmax-Wvalue)/(cmin-Wvalue));
                    Nfactored = ceil(floor(cratio*Nlevel/(1+cratio)));
                    Nlevel = Nlevel - Nfactored;
                    mapP = [linspace(colorW(1), colorP(1), Nfactored+1)', linspace(colorW(2), colorP(2), Nfactored+1)', linspace(colorW(3), colorP(3), Nfactored+1)'];
                    mapN = [linspace(colorW(1), colorN(1), Nlevel)', linspace(colorW(2), colorN(2), Nlevel)', linspace(colorW(3), colorN(3), Nlevel)'];
                end
                mapPN = [flip(mapN(2:end, :)); repmat(colorW, Nwhite, 1); mapP(2:end, :)];
                cmap = mapPN;
        end
    end

    % colorbar display switch
    offflag = ~isempty(find(strcmp(options, 'off'), 1));
    if offflag
        if length(options) > find(strcmp(options, 'off'), 1) ...
           && isnumeric(options{find(strcmp(options, 'off'), 1)+1})
            error(['colorbarpwn(' axmsg 'caxis1, caxis2, ' num2str(options{find(strcmp(options, 'off'), 1)+1}) ...
                   '): invalid input argument ' num2str(options{find(strcmp(options, 'off'), 1)+1}) '.'])
        end
        % output
        colormap(ax, cmap)
        caxis([cmin, cmax])
        if nargout == 2
            error(['[h, cmap] = colorbarpwn(' axmsg 'caxis1, caxis2, ''off''): cannot return colarbar handle h with input argument ''off''.'])
        elseif nargout == 1
            varargout{1} = cmap;
        end
    end

    % output
    if ~offflag
        colormap(ax, cmap)
        caxis([cmin, cmax])
        cb = colorbar(ax);
        cb.Label.Interpreter = 'latex';
        if labelflag
            cb.Label.String = labelstr;
        end
        if dirflag
            cb.Direction = 'rev';
        end
        % colorbar handle
        if nargout == 1
            varargout{1} = cb;
        elseif nargout == 2
            varargout{1} = cb;
            varargout{2} = cmap;
        end
    end
end
